# Supplementary material for: Comparing Different Sticky Traps to Monitor the Occurrence of Philaenus spumarius and Neophilaenus campestris, Vectors of Xylella fastidiosa, in Different Crops
Source: Insects. 2023 Sep 21;14(9):777. doi: 10.3390/insects14090777 (PMC10531974; doi:10.3390/insects14090777)
Supplement: Supplementary file 1 [file insects-14-00777-s001.zip]

Archive with 2 entries (2 files):
- Figure S1.pdf
- Supplement tables.pdf
